# Supplementary material for: Double Blast Wave Primary Effect on Synaptic, Glymphatic, Myelin, Neuronal and Neurovascular Markers
Source: Brain Sci. 2023 Feb 8;13(2):286. doi: 10.3390/brainsci13020286 (PMC9954059; doi:10.3390/brainsci13020286)
Supplement: Supplementary file 1 [file brainsci-13-00286-s001.zip]

Archive with 1 entries (1 files):
- brainsci-2184669-supplementary.pdf
